# Supplementary material for: Hippocampal and Cortical Pyramidal Neurons Swell in Parallel with Astrocytes during Acute Hypoosmolar Stress
Source: Front Cell Neurosci. 2017 Sep 20;11:275. doi: 10.3389/fncel.2017.00275 (PMC5611379; doi:10.3389/fncel.2017.00275)
Supplement: Supplementary file 1 [file Presentation_1.zip]

Archive with 3 entries (3 files):
- Supplementary Movie S1/Supplementary Movie S1 legend.docx
- Supplementary Movie S1/Supplementary Movie S1.avi
- Supplementary Movie S1/Thumbs.db
